# Supplementary material for: Deviations from typical paths: a novel approach to working with GPS data in the behavioral sciences
Source: Int J Health Geogr. 2022 Jun 18;21:5. doi: 10.1186/s12942-022-00305-4 (PMC9206293; doi:10.1186/s12942-022-00305-4)
Supplement: Supplementary file 1 — Additional file 1. Simulate Data. [file 12942_2022_305_MOESM1_ESM.r]

## -----------------------------------------------------------------------
## Deviations From Typical Paths:
## A Novel Approach to Working with GPS Data in the Behavioral Sciences
## -----------------------------------------------------------------------
## example R script for obtaining simulated data
## -----------------------------------------------------------------------

library(googleway)

#API key for Google is needed - see googleway documentation for details
google_api_key<-"YOUR KEY HERE"
set_key(key=google_api_key)

set.seed(123)

# Define Locations --------------------------------------------------------

#home, etc in latitude,longitude pairs
home= c(44.74700, -85.52910)
work= c(44.99181, -85.47929)
store=c(44.75234, -85.59452)
poi1= c(44.74178, -85.51454)
poi2= c(44.71444, -85.49436)
poi3= c(44.76437, -85.62856)
poi4= c(44.97665, -85.65138)
poi5= c(44.72603, -85.63957)


# Obtain True Paths -------------------------------------------------------

#all routes are suggested driving routes that start and end at home

#commute route is home-work-home
gd_commute<-google_directions(origin=home, destination=home,
                              waypoints=list(stop=work),
                              mode="driving",
                              key=google_api_key, simplify = TRUE)

#shopping/commute-and-shop route is home-work-store-home
gd_shopping<-google_directions(origin=home, destination=home,
                               waypoints=list(stop=work, stop=store),
                               mode="driving",
                               key=google_api_key, simplify = TRUE)

#other routes are home-POI(point-of-interest)-home
gd_poi1<-google_directions(origin=home, destination=home,
                           waypoints=list(stop=poi1),
                           mode="driving", simplify = TRUE)
gd_poi2<-google_directions(origin=home, destination=home,
                           waypoints=list(stop=poi2),
                           mode="driving", simplify = TRUE)
gd_poi3<-google_directions(origin=home, destination=home,
                           waypoints=list(stop=poi3),
                           mode="driving", simplify = TRUE)
gd_poi4<-google_directions(origin=home, destination=home,
                           waypoints=list(stop=poi4),
                           mode="driving", simplify = TRUE)
gd_poi5<-google_directions(origin=home, destination=home,
                           waypoints=list(stop=poi5),
                           mode="driving", simplify = TRUE)

gdll_commute<-decode_pl(gd_commute$routes$overview_polyline$points)
gdll_shopping<-decode_pl(gd_shopping$routes$overview_polyline$points)
gdll_poi1<-decode_pl(gd_poi1$routes$overview_polyline$points)
gdll_poi2<-decode_pl(gd_poi2$routes$overview_polyline$points)
gdll_poi3<-decode_pl(gd_poi3$routes$overview_polyline$points)
gdll_poi4<-decode_pl(gd_poi4$routes$overview_polyline$points)
gdll_poi5<-decode_pl(gd_poi5$routes$overview_polyline$points)


# Simulate 50 Days of Travel ----------------------------------------------

daytypes<-c(rep("commute", 35),
            rep("shopping", 10),
            "poi1", "poi2", "poi3", "poi4", "poi5")

fulldata<-data.frame(daynum=numeric(),
                     daytype=character(),
                     lon=numeric(),
                     lat=numeric())
for (i in 1:50){
  #generate noise for each point
  n.errors<-dim(get(paste0("gdll_", daytypes[i])))[1]
  lat.errors<-rnorm(n.errors, 0, .002)
  lon.errors<-rnorm(n.errors, 0, .002)
  
  #add noise to true path of specified type (point-by-point)
  sourcetemp<-get(paste0("gdll_", daytypes[i]))
  sampletemp<-as.data.frame(cbind(sourcetemp$lon+lon.errors,
                                  sourcetemp$lat+lat.errors))  
  
  #include a day number and type in output data (long format)
  datatemp<-cbind(i,daytypes[i], sampletemp)
  colnames(datatemp)<-c("daynum", "daytype", "lon", "lat")
  
  #drop rows at random, 20 to 50% per day to reflect varying sampling rates
  datatemp2 <- datatemp[-sample(1:nrow(datatemp),
                                sample(round(nrow(datatemp)*.2,0):
                                         round(nrow(datatemp)*.5,0),1)), ] 
 
  fulldata<-rbind(fulldata, datatemp2)
}

# Export Simulated Data ---------------------------------------------------

saveRDS(fulldata, "fulldata.rds")
saveRDS(gdll_commute, "truepath.rds")
