# Supplementary material for: Deviations from typical paths: a novel approach to working with GPS data in the behavioral sciences
Source: Int J Health Geogr. 2022 Jun 18;21:5. doi: 10.1186/s12942-022-00305-4 (PMC9206293; doi:10.1186/s12942-022-00305-4)
Supplement: Supplementary file 2 — Additional file 2. Process Analyze Data. [file 12942_2022_305_MOESM2_ESM.r]

## -----------------------------------------------------------------------
## Deviations From Typical Paths:
## A Novel Approach to Working with GPS Data in the Behavioral Sciences
## -----------------------------------------------------------------------
## R script to read in simulated data, estimate typical path,
## compute deviations, and summarize results
## -----------------------------------------------------------------------
## Note:
## fulldata.rds and truepath.rds are generated by SimulateData.R
## -----------------------------------------------------------------------

library(princurve)
library(geosphere)
library(dplyr)
library(tidyr)
library(ggplot2)

#read in (simulated) data, known/estimated path, and home location
fulldata<-readRDS("fulldata.rds")
truepath<-readRDS("truepath.rds")
home= c(-85.52910,44.74700)


# Estimate Typical Path and Deviations ------------------------------------

#fit principal curve to data. 
#Additional options available - see princurve package for details.
fit<-principal_curve(data.matrix(fulldata[,c("lon", "lat")]))

#retain the projection of each point onto the principal curve / typical path
fulldata<-cbind(fulldata, fit$s)

#lat0 and lan0 are observed values. 
#lons and lats are the projections onto the typical path.
colnames(fulldata)<-c("daynum", "daytype", "lon0", "lat0", "lons", "lats")

#compute deviations from observed point to projection (Haversine distance)
fulldata$distance<-distHaversine(fulldata[,c("lon0","lat0")],
                                 fulldata[,c("lons","lats")])

#identify the shortest distance from observed point to true path (Haversine)
fulldata$distance_true<-mapply( function(lonin, latin) 
  min(distHaversine(cbind(lonin, latin),
                    truepath[,c("lon", "lat")])),
  fulldata$lon0, fulldata$lat0)

# Example Summaries and Comparisons of Deviations -------------------------

#compute the usual distance from home for each observed point 
#(Haversine distance)
fulldata$disthome<-distHaversine(fulldata[,c("lon0","lat0")], home)

fulldata[which(fulldata$daytype!="commute"& fulldata$daytype!="shopping"),
         "daytype"]<-"destination"

#summarize deviations and distance from home for each day
daily_summary<-fulldata %>% 
    group_by(daynum) %>% 
    summarise(
      dailyavgdev=mean(distance),
      dailymaxdev=max(distance),
      dailyavgdevtrue=mean(distance_true),
      dailymaxdevtrue=max(distance_true),
      dailymaxdisthome=max(disthome),
      daytype=unique(daytype),
      obsperday=n()) 

#summarize deviations and distance from home for each day types
type_summary<-data.frame(select(daily_summary, -daynum) %>% 
  group_by(daytype) %>%
  summarize(across(everything(),
                   list(mean=mean, sd=sd, min=min, max=max))))
row.names(type_summary)<-type_summary[,1]
t(type_summary[,-1])

#plot to compare types of days across different summary measures
daily_long<-gather(daily_summary[which(daily_summary$daytype!="destination"),],
                   quantity, value,
                   c("dailymaxdisthome",
                     "dailyavgdev", "dailymaxdev",
                     "dailyavgdevtrue", "dailymaxdevtrue"))
daily_long$label<-recode(daily_long$quantity, 
                         "dailyavgdev"="Average Deviation\n From Estimated Path",
                         "dailymaxdev"="Max Deviation\n From Estimated Path",
                         "dailyavgdevtrue"="Average Deviation\n From True Commute Route",
                         "dailymaxdevtrue"="Max Deviation\n From True Commute Route",
                         "dailymaxdisthome"="Maximum\n Distance from Home")
ggplot(daily_long, aes(x=label, y=value, fill=daytype)) + 
  geom_boxplot() +
  facet_wrap(~factor(label,
                     levels=c("Average Deviation\n From Estimated Path",
                              "Max Deviation\n From Estimated Path",
                              "Maximum\n Distance from Home",
                              "Average Deviation\n From True Commute Route",
                              "Max Deviation\n From True Commute Route")),
             scale="free") +
  ylab("Haversine Distance in Meters") +
  scale_fill_manual(labels=c("commute",
                             "commute-and-shop"), 
                    values = c(
                      "#db6d00", #orange
                      "#006ddb" #blue
                    ))+
  theme(axis.title.x=element_blank(),
        axis.text.x=element_blank(),
        axis.ticks.x=element_blank(),
        legend.position="bottom", 
        legend.direction="horizontal", 
        legend.title = element_blank())
