# Supplementary material for: Deviations from typical paths: a novel approach to working with GPS data in the behavioral sciences
Source: Int J Health Geogr. 2022 Jun 18;21:5. doi: 10.1186/s12942-022-00305-4 (PMC9206293; doi:10.1186/s12942-022-00305-4)
Supplement: Supplementary file 3 — Additional file 3. Real Data Example. [file 12942_2022_305_MOESM3_ESM.r]

## -----------------------------------------------------------------------
## Deviations From Typical Paths:
## A Novel Approach to Working with GPS Data in the Behavioral Sciences
## -----------------------------------------------------------------------
## R script to read in Geolife data, estimate typical path,
## compute deviations, and summarize results
## -----------------------------------------------------------------------
## Note:
## This code requires GeoLife data, which can be found at:
## https://www.microsoft.com/en-us/download/details.aspx?id=52367
## This code reads in data for participant 020 files 1:10.
## -----------------------------------------------------------------------

library(ggplot2)
library(ggmap)
library(princurve)
library(geosphere)
library(dplyr)
library(tidyr)

google_api_key<-"YOUR KEY HERE"
set_key(key=google_api_key)
register_google(key=google_api_key)

#location of unzipped Geolife Trajectories 1.3 folder
geolife_location<-"YOUR LOCATION HERE" 

participant<-"020"
filestem<-paste0(geolife_location, "\\Geolife Trajectories 1.3\\Data\\",
                 participant, "\\Trajectory")

files<-list.files(filestem, full.names=TRUE)             

data<-read.table(files[1],skip=6, sep=",") #file 1
for (i in 2:10){                           #files 2-10
  tempdata<-read.table(files[i],skip=6, sep=",")
  data<-rbind(data, tempdata)
  rm(tempdata)
}
colnames(data)<-c("Latitude",
                   "Longitude",
                   "skip",
                   "altitude",
                   "daynum",
                   "date",
                   "time") #based on PLT format described in user guide

#obtain day as a whole number starting with day 1
data$day<-factor(floor(data$daynum)-(floor(min(data$daynum))-1))

#fit principal curve to data. 
#Additional options available - see princurve package for details.
fit<-principal_curve(data.matrix(data[,c("Longitude", "Latitude")]),
                     smoother="lowess", f=.04, maxit=15)

#sort typical path points for plotting
typicalpath<-as.data.frame(fit$s[fit$ord,])

ggmap(get_map(location = data[1,c("Longitude", "Latitude")]+c(.015,.015),
              zoom=14)) +
  geom_path(data = typicalpath, aes(x = Longitude, y = Latitude, colour="Estimated"),
            lwd=2) +
  geom_path(data = data, aes(x = Longitude, y = Latitude, colour=day)) + 
  scale_colour_manual("Day", 
                      breaks = c("1", "2", "3", "4", "5", "6", "Estimated"),
                      values = c("#E6AB02","#D95F02", "#1B9E77",  "#7570B3",
                                 "#66A61E",  "#A6761D", "#E7298A")) +
  theme(legend.key=element_blank())

#retain the projection of each point onto the principal curve / typical path
fulldata<-cbind(data, fit$s)

#Latitude and Longitude are observed values. 
#lons and lats are the projections onto the typical path.
colnames(fulldata)<-c("Latitude",
                      "Longitude",
                      "skip",
                      "altitude",
                      "daynum",
                      "date",
                      "time",
                      "day",
                      "lons", "lats")

#compute deviations from observed point to projection (Haversine distance)
fulldata$distance<-distHaversine(fulldata[,c("Longitude","Latitude")],
                                 fulldata[,c("lons","lats")])

#summarize deviations and distance from home for each day
(daily_summary<-fulldata %>% 
  group_by(day) %>% 
  summarise(
    dailyavgdev=mean(distance),
    dailymaxdev=max(distance),
    obsperday=n()) )
